# Supplementary material for: Toward Standardized Massive Transfusion Protocols: A Multicenter Evaluation of Practice Variability Within a National Trauma System
Source: Healthcare (Basel). 2025 Jul 29;13(15):1848. doi: 10.3390/healthcare13151848 (PMC12346504; doi:10.3390/healthcare13151848)
Supplement: Supplementary file 1 [file healthcare-13-01848-s001.zip]

Archive with 1 entries (1 files):
- healthcare-3688173-supplementary.pdf
